# Supplementary material for: Baetis (Baetis) cypronyx sp. n., a new species of the Baetis alpinus species-group (Insecta, Ephemeroptera, Baetidae) from Cyprus, with annotated checklist of Baetidae in the Mediterranean islands
Source: Zookeys. 2017 Jan 10;(644):1–32. doi: 10.3897/zookeys.644.10413 (PMC5242256; doi:10.3897/zookeys.644.10413)
Supplement: XML Treatment for Baetis (Baetis) cypronyx [file zookeys.644.10413-treatment1.xml]

<!DOCTYPE tp:taxon-treatment
  PUBLIC "-//TaxonX//DTD Taxonomic Treatment Publishing DTD v0 20100105//EN" "tax-treatment-NSO.dtd">
<tp:taxon-treatment xmlns:tp="http://www.plazi.org/taxpub"><tp:treatment-meta><kwd-group><label>Taxon classification</label><kwd><named-content content-type="kingdom">Animalia</named-content></kwd><kwd><named-content content-type="order">Ephemeroptera</named-content></kwd><kwd><named-content content-type="family">Baetidae</named-content></kwd></kwd-group><mixed-citation publication-type="journal"><person-group><name><surname>Godunko</surname><given-names>Roman J.</given-names></name><name><surname>Soldán</surname><given-names>Tomáš</given-names></name><name><surname>Staniczek</surname><given-names>Arnold H.</given-names></name></person-group><article-title><tp:taxon-name><tp:taxon-name-part taxon-name-part-type="genus">Baetis</tp:taxon-name-part> (<tp:taxon-name-part taxon-name-part-type="subgenus">Baetis</tp:taxon-name-part>) <tp:taxon-name-part taxon-name-part-type="species">cypronyx</tp:taxon-name-part></tp:taxon-name> sp. n., a new species of the <italic><tp:taxon-name><tp:taxon-name-part taxon-name-part-type="genus">Baetis</tp:taxon-name-part> <tp:taxon-name-part taxon-name-part-type="species">alpinus</tp:taxon-name-part></tp:taxon-name></italic> species-group (<tp:taxon-name><tp:taxon-name-part taxon-name-part-type="class">Insecta</tp:taxon-name-part></tp:taxon-name>, <tp:taxon-name><tp:taxon-name-part taxon-name-part-type="order">Ephemeroptera</tp:taxon-name-part></tp:taxon-name>, <tp:taxon-name><tp:taxon-name-part taxon-name-part-type="family">Baetidae</tp:taxon-name-part></tp:taxon-name>) from Cyprus, with annotated checklist of <tp:taxon-name><tp:taxon-name-part taxon-name-part-type="family">Baetidae</tp:taxon-name-part></tp:taxon-name> in the Mediterranean islands</article-title><source>Zookeys</source><day>10</day><month>1</month><year>2017</year><volume>2017</volume><issue>644</issue><fpage>1</fpage><lpage>32</lpage><pub-id pub-id-type="doi">10.3897/zookeys.644.10413</pub-id></mixed-citation></tp:treatment-meta><tp:nomenclature><tp:taxon-name>
            <tp:taxon-name-part taxon-name-part-type="genus">Baetis</tp:taxon-name-part>
            (<tp:taxon-name-part taxon-name-part-type="subgenus">Baetis</tp:taxon-name-part>)
            <tp:taxon-name-part taxon-name-part-type="species">cypronyx</tp:taxon-name-part>
            <object-id xmlns:xlink="http://www.w3.org/1999/xlink" content-type="zoobank" xlink:type="simple">http://zoobank.org/0B11F59C-97F2-42F2-AFD4-A68B6E3D3DCB</object-id>
          </tp:taxon-name><tp:taxon-status xmlns:xlink="http://www.w3.org/1999/xlink" xlink:type="simple">sp. n.</tp:taxon-status><xref ref-type="fig" rid="F1">Figs 1–2</xref><xref ref-type="fig" rid="F2">, 3–4</xref><xref ref-type="fig" rid="F3">, 5</xref><xref ref-type="fig" rid="F4">, 6–8</xref><xref ref-type="fig" rid="F5">, 9–12</xref><xref ref-type="fig" rid="F6">, 13–14</xref><xref ref-type="fig" rid="F7">, 15</xref><xref ref-type="fig" rid="F8">, 16–18</xref><xref ref-type="fig" rid="F9">, 19–22</xref><xref ref-type="fig" rid="F10">, 23–24</xref></tp:nomenclature><tp:treatment-sec sec-type="type material" id="SECID0EAMAG"><title>Type material.</title><p>
            <bold><italic>Holotype</italic></bold>: mature larva, CYPRUS, Limassol [Lemesos; Λεμεσός] District, Troodos [Τρόοδος] Mts., Kryos River [Κρύος ποταμός], Kalidonia Waterfalls, app. 1250 m a.s.l., <named-content xmlns:xlink="http://www.w3.org/1999/xlink" content-type="dwc:verbatimCoordinates" xlink:type="simple"><named-content content-type="geo-json" specific-use="{&#34;type&#34;:&#34;Point&#34;,&#34;coordinates&#34;:[32.867383,34.892683]}" id="NCID0EOMAG" xlink:type="simple">N34 53.561 E32 52.043</named-content></named-content>, 22.v.2004, leg. T. Soldán.</p><p>
            <bold><italic>Paratypes</italic></bold>: 75 larvae, the same date and place as holotype; 14 larvae, CYPRUS, Limassol [Lemesos; Λεμεσός] District, Troodos [Τρόοδος] Mts., Diplos River [Διπλός ποταμός], Chantara [Xantara] Waterfalls, near Trooditissa [Μοναστήρι Τροοδίτισσας] Monastery, app. 1300 m a.s.l., <named-content xmlns:xlink="http://www.w3.org/1999/xlink" content-type="dwc:verbatimCoordinates" xlink:type="simple"><named-content content-type="geo-json" specific-use="{&#34;type&#34;:&#34;Point&#34;,&#34;coordinates&#34;:[32.838383,34.907150]}" id="NCID0E4MAG" xlink:type="simple">N34 54.429 E32 50.303</named-content></named-content>, 23.v.2004, leg. T. Soldán;</p><p>4 larvae, ibid., Paphos District [Επαρχία πάφου], Gialia River [Γιαλιά], in the forest “Pochalantra”, app. 5 km upstream from Gialia [Γιαλιά] village, app. 400–410 m a.s.l., <named-content xmlns:xlink="http://www.w3.org/1999/xlink" content-type="dwc:verbatimCoordinates" xlink:type="simple"><named-content content-type="geo-json" specific-use="{&#34;type&#34;:&#34;Point&#34;,&#34;coordinates&#34;:[32.559583,35.072733]}" id="NCID0EHNAG" xlink:type="simple">N35 04.364 E32 33.575</named-content></named-content>, 12.xi.2005, leg. A. Buffagni;</p><p>10 larvae, United Nations Buffer Zone in Cyprus, Nicosia District [Επαρχία Λευκωσίας], upstream of Kargotis River [Καρκώτη], vicinity of Kakopetriya [Κακοπετριά] village, Mitro place, app. 150–200 m a.s.l., <named-content xmlns:xlink="http://www.w3.org/1999/xlink" content-type="dwc:verbatimCoordinates" xlink:type="simple"><named-content content-type="geo-json" specific-use="{&#34;type&#34;:&#34;Point&#34;,&#34;coordinates&#34;:[32.900000,34.983533]}" id="NCID0ERNAG" xlink:type="simple">N34 59.012 E32 54.000</named-content></named-content>, 22.iii.2006, leg. A. Buffagni;</p><p>2 larvae, ibid., Agios Nikolaos Lefkas [Άγιος Νικόλαος Λεύκας] village (abandoned), app. 100–120 m a.s.l., <named-content xmlns:xlink="http://www.w3.org/1999/xlink" content-type="dwc:verbatimCoordinates" xlink:type="simple"><named-content content-type="geo-json" specific-use="{&#34;type&#34;:&#34;Point&#34;,&#34;coordinates&#34;:[32.891667,35.088000]}" id="NCID0E2NAG" xlink:type="simple">N35 5.280 E32 53.500</named-content></named-content>, 24.iii.2006, leg. A. Buffagni.</p></tp:treatment-sec><tp:treatment-sec sec-type="material" id="SECID0EAOAG"><title>Comparative material.</title><p>
            <italic><tp:taxon-name><tp:taxon-name-part taxon-name-part-type="genus">Baetis</tp:taxon-name-part> <tp:taxon-name-part taxon-name-part-type="species">baroukianus</tp:taxon-name-part></tp:taxon-name></italic> Thomas &amp; Dia, 1984: 1 male and 1 female mature larvae, LEBANON, Chouf District, type locality of <italic><tp:taxon-name><tp:taxon-name-part taxon-name-part-type="genus">Baetis</tp:taxon-name-part> <tp:taxon-name-part taxon-name-part-type="species">baroukianus</tp:taxon-name-part></tp:taxon-name></italic>, branch of Salam (Râs el Mâ) spring near Harêt Jandal Municipality, app. 800 m a.s.l., 25.vii.1979, leg. Dia A. (see <xref ref-type="bibr" rid="B48">Thomas and Dia 1984</xref>: 10).</p><p>28 larvae (10 males, 18 females), IRAN [<italic>new record</italic>], Elburz Mts., Gilan Province, Rudbar County, Central District, unnamed brook in Divresh village, right tributary of Siah Rud River (SE upstream of Shirkooh village), app. 285 m a.s.l., <named-content xmlns:xlink="http://www.w3.org/1999/xlink" content-type="dwc:verbatimCoordinates" xlink:type="simple"><named-content content-type="geo-json" specific-use="{&#34;type&#34;:&#34;Point&#34;,&#34;coordinates&#34;:[49.584333,36.893167]}" id="NCID0EFPAG" xlink:type="simple">N36 53.59 E49 35.06</named-content></named-content>, 13.v.2016, leg. Bojková J., Soldán T. &amp; J. Imanpour Namin, det. Sroka P.</p><p>2 larvae (1 male, 1 female), ibid, Fuman County, Sardar-e Jangal District, unnamed brook below of Masuleh City (right tributary of Rudkhan River), app. 710 m a.s.l., <named-content xmlns:xlink="http://www.w3.org/1999/xlink" content-type="dwc:verbatimCoordinates" xlink:type="simple"><named-content content-type="geo-json" specific-use="{&#34;type&#34;:&#34;Point&#34;,&#34;coordinates&#34;:[49.019500,37.157000]}" id="NCID0EPPAG" xlink:type="simple">N37 09.42 E49 01.17</named-content></named-content>, 22.v.2016, leg. Bojková J., Soldán T. &amp; J. Imanpour Namin, det. Sroka P.</p><!--PageBreak--><p>3 larvae (1 male, 2 females), ibid, Rudbar County, Central District, unnamed brook, left tributary of Sefīd-Rūd River, below Rostamabad City, app. 155 m a.s.l., <named-content xmlns:xlink="http://www.w3.org/1999/xlink" content-type="dwc:verbatimCoordinates" xlink:type="simple"><named-content content-type="geo-json" specific-use="{&#34;type&#34;:&#34;Point&#34;,&#34;coordinates&#34;:[49.002833,37.157833]}" id="NCID0E1PAG" xlink:type="simple">N37 09.47 E49 00.17</named-content></named-content>, 22.v.2016, leg. Bojková J., Soldán T. &amp; J. Imanpour Namin, det. Sroka P.</p><p>
            <italic><tp:taxon-name><tp:taxon-name-part taxon-name-part-type="genus">Baetis</tp:taxon-name-part> <tp:taxon-name-part taxon-name-part-type="species">melanonyx</tp:taxon-name-part></tp:taxon-name></italic> (Pictet, 1843): 30 larvae (7 larvae mounted with Liquide de Faure), Czech Republic, Ústí nad Labem district, Elbe river-basin, Divoká Orlice River, Líšnice village, 432 m a.s.l., 2.vii.1972, leg. T. Soldán (for details see <xref ref-type="bibr" rid="B41">Soldán 1978</xref>); 24 larvae (8 larvae mounted with Euparal), Germany: Baden-Württemberg, Boll, vor Tannegger Wasserfall, Wutach River, 623 m a.s.l., 03.vi.2008, leg. B. Frey. For other comparative material of <italic><tp:taxon-name><tp:taxon-name-part taxon-name-part-type="genus">Baetis</tp:taxon-name-part> <tp:taxon-name-part taxon-name-part-type="species">melanonyx</tp:taxon-name-part></tp:taxon-name></italic> see <xref ref-type="bibr" rid="B19">Godunko (1999)</xref>.</p></tp:treatment-sec><tp:treatment-sec sec-type="diagnosis" id="SECID0E4QAG"><title>Diagnosis.</title><p>
            <italic><tp:taxon-name><tp:taxon-name-part taxon-name-part-type="genus">Baetis</tp:taxon-name-part> <tp:taxon-name-part taxon-name-part-type="species">cypronyx</tp:taxon-name-part></tp:taxon-name></italic> sp. n. differs from all other representatives of the <italic><tp:taxon-name><tp:taxon-name-part taxon-name-part-type="genus">Baetis</tp:taxon-name-part> <tp:taxon-name-part taxon-name-part-type="species">alpinus</tp:taxon-name-part></tp:taxon-name></italic> species-group by the following combination of larval characters (see Table <xref ref-type="table" rid="T1">1</xref>): (<bold>i</bold>) labrum of distinctly oblong shape, nearly rectangular (Fig. <xref ref-type="fig" rid="F4">6a–c</xref>), (іі) outer mandibular incisor group distinctly fused, narrow and triangular (Fig. <xref ref-type="fig" rid="F4">8</xref>); (<bold>iii</bold>) segment 2 of maxillary palps usually with single seta, exceptionally with two stout apical setae <!--PageBreak--><!--PageBreak--><!--PageBreak-->(Figs <xref ref-type="fig" rid="F5">11a–c</xref>, <xref ref-type="fig" rid="F9">19</xref>); (<bold>vi</bold>) paraglossae with two irregular rows of long, stout bristles apically (Fig. <xref ref-type="fig" rid="F5">9</xref>); (<bold>v</bold>) segment 3 of labial palps not elongated, nearly symmetrical and evenly rounded (Fig. <xref ref-type="fig" rid="F5">12a–c</xref>); (<bold>vi</bold>) sternal protuberances on meso- and metathorax pointed apically; (<bold>vii</bold>) outer margin of femora with 2–3 rows of long, apically obtuse to bluntly pointed bristles proximally and centrally (Figs <xref ref-type="fig" rid="F6">13</xref>, <xref ref-type="fig" rid="F9">20</xref>, <xref ref-type="fig" rid="F9">21</xref>); (<bold>viii</bold>) irregular row of small submarginal spines on abdominal terga III–VIII (IX) (Fig. <xref ref-type="fig" rid="F9">22</xref>); (<bold>ix</bold>) surface of abdominal terga with few scales in sockets, scales triangular to tongue-shaped, not elongated, mostly lacking on tergum X (Figs <xref ref-type="fig" rid="F10">23</xref>, <xref ref-type="fig" rid="F10">24</xref>); (<bold>x</bold>) paraproct plate with bluntly pointed stout setae near to inner margin (Figs <xref ref-type="fig" rid="F8">16</xref>, <xref ref-type="fig" rid="F8">17</xref>); (<bold>xi</bold>) paracercus strongly reduced, 2–16 segmented (Fig. <xref ref-type="fig" rid="F10">24</xref>).</p></tp:treatment-sec><tp:treatment-sec sec-type="description" id="SECID0EPUAG"><title>Description.</title><p>
            <bold><italic>Mature larva</italic></bold>: female body length: 7.5−8.0 mm, length of cerci: 9.0−11.5 mm; male body length: 6.0−8.0 mm; length of cerci: 7.0−10.0 mm; paracercus vestigial or strongly reduced.</p><!--PageBreak--><!--PageBreak--><!--PageBreak--><!--PageBreak--><p>
            <italic>Cuticular coloration</italic> (Figs <xref ref-type="fig" rid="F1">1</xref>–<xref ref-type="fig" rid="F3">5</xref>). Due to ten to twelve years of material storage in ethanol, the herein described colour pattern might be slightly paler compared to fresh material.</p><p>General colour yellowish brown to brown. Head light brown with paler genae; clypeus light brown; frons with several small, isolated brown spots. Antennae light brown, flagellum paler than scape and pedicel.</p><p>Pronotum yellowish brown with two pairs of oblique brownish bands; mesonotum yellowish brown to brown, with longitudinal brown bands centrally, and several spots of the same colour centrally and laterally; metanotum brown with darker smudge centrally (Figs <xref ref-type="fig" rid="F1">1</xref>, <xref ref-type="fig" rid="F2">4</xref>). Lateral sides of thorax with brown pleurites (Fig. <xref ref-type="fig" rid="F1">2</xref>). Ventral side of thorax paler than dorsal side; sterna yellowish (Fig. <xref ref-type="fig" rid="F2">3</xref>). Legs pale. Femora yellowish brown with two darker, usually isolated longitudinal spots along outer margin; tibia light brown; base and apex of tarsi brown, darker than middle part; tarsal claw brown (Figs <xref ref-type="fig" rid="F1">2</xref>, <xref ref-type="fig" rid="F2">3</xref>).</p><!--PageBreak--><p>Abdominal terga (Figs <xref ref-type="fig" rid="F1">1</xref>, <xref ref-type="fig" rid="F2">4</xref>) yellowish brown to brown; terga I–III (IV) and VI–VIII darker. Terga I–III (IV) brownish centrally, with broad pale area laterally; median brown spot on terga III and IV occasionally divided into two longitudinal spots; all terga with more or less well visible brownish band along anterior margin of segment; a pair of diffuse brownish maculae near posterior margin of terga V–VIII; a pair of brownish paramedian dots on terga II–X, terga III–VI occasionally with additional oblique streaks fused with paramedian dots and forming a diffuse brownish U-shaped pattern in anterior half of segment. Abdominal sterna with a pair of sublateral elongated spots. Cerci yellowish brown to brown, 3–5 first segments slightly darker.</p><p>
            <italic>Hypodermal coloration</italic>. Hypoderm without contrasting markings.</p><!--PageBreak--><p>
            <italic>Head</italic>. Surface of clypeus and frons covered with solitary <italic>FT</italic>, <italic>B</italic>, and <italic>Hr</italic> setae. Larval turbinate eyes brown to intensively brown apically. Antennae slightly longer than 1/2 of body length. Scape and pedicel with solitary <italic>FT</italic> and <italic>Hr</italic>, and more abundant <italic>B</italic> setae only, without any particular cuticular ornamentation (e.g. corrugation/chagrin; see Bauernfeind and Soldán 2012), which is present in some representatives of the <italic><tp:taxon-name><tp:taxon-name-part taxon-name-part-type="genus">Baetis</tp:taxon-name-part> <tp:taxon-name-part taxon-name-part-type="species">alpinus</tp:taxon-name-part></tp:taxon-name></italic> species-group and in the closely related <italic><tp:taxon-name><tp:taxon-name-part taxon-name-part-type="genus">Baetis</tp:taxon-name-part> <tp:taxon-name-part taxon-name-part-type="species">lutheri</tp:taxon-name-part></tp:taxon-name></italic> and <italic><tp:taxon-name><tp:taxon-name-part taxon-name-part-type="genus">Baetis</tp:taxon-name-part> <tp:taxon-name-part taxon-name-part-type="species">pavidus</tp:taxon-name-part></tp:taxon-name></italic> species-groups.</p><p>
            <italic>Mouthparts</italic>. Labrum (Figs <xref ref-type="fig" rid="F4">6a–c</xref>) distinctly wider than long, nearly rectangular, with width/length ratio 1.80–1.88; dorsal surface with 1 + 11–18 long submarginal setae, arranged in a single irregular row (occasionally 1–4 bristles form an additional weekly defined row); 6–8 smaller setae laterally on both margins; dorsal surface of labrum covered with sparsely arranged <italic>B</italic> and only a few <italic>FT</italic> setae grouped mainly posterolaterally; ventral side with 2–5 small pointed setae anterolaterally. Median incurvation of middle part of anterior margin of labrum clearly shallow and wide.</p><p>Outer mandibular incisor group narrow and triangular, distinctly fused; inner incisor group not prominent, with 3–4 small teeth (of which most distal tooth is the biggest), both groups separated by a shallow incision. Right and left prostheca of same size, nearly symmetrical, with 8–10 apical teeth (Fig. <xref ref-type="fig" rid="F4">8</xref>).</p><p>Maxillary palp two-segmented; segment 1 shorter than second segment; segment 2 asymmetrical apically, with pronounced tip (conical protuberance), and one dis<!--PageBreak-->tinct, stout seta; one additional stout seta occasionally near apex of segment 2; surface of both segments with <italic>B</italic> setae [uniporous sensillum basiconicum sensu <xref ref-type="bibr" rid="B17">Gaino and Rebora (2003</xref>: 449, figs 19−21)] which are clearly dense on distal part of segment 2 (Figs <xref ref-type="fig" rid="F5">11a–c</xref>, <xref ref-type="fig" rid="F9">19</xref>).</p><p>Hypopharynx relatively slender, anterior side laterodistally covered with fine, elongated setae along outer margins of lingua and superlinguae, lingua with prominent central lobe, superlinguae with marked hump (Fig. <xref ref-type="fig" rid="F4">7</xref>).</p><p>Labium with relatively slender glossae, slightly shorter than paraglossae (Figs <xref ref-type="fig" rid="F5">9</xref>, <xref ref-type="fig" rid="F5">10</xref>); glossae each with 8–10 stout bristles on inner margin, and 3–5 bristles on outer margin; 5–7 pairs of long, stout bristles form two irregular rows on tip of paraglossae; additionally 5–10 long bristles along outer margin and 3–5 medium sized setae on ventral side of paraglossae. Segment 2 of labial palp 1.30–1.42 longer than segment 3, covered only with sparse <italic>B</italic> and <italic>Hr</italic> setae; segment 3 not elongated, nearly symmetrical and evenly rounded, only slightly broader than long (width/length ratio 1.03–1.07); surface of segment 3 with 18–25 slender, pointed, stout setae [long and short hairs sensu <xref ref-type="bibr" rid="B17">Gaino and Rebora (2003)</xref>], and long <italic>Hr</italic> setae; quotient <italic>q</italic> changes from 0.76 to 0.88 (see <xref ref-type="bibr" rid="B46">Sroka et al. 2012</xref>, 29, 31: fig. 2) (Fig. <xref ref-type="fig" rid="F5">12a–c</xref>).</p><!--PageBreak--><p>
            <italic>Thorax</italic>. Surface of pronotum with few <italic>FT</italic> and <italic>Hr</italic> setae only. Sternal protuberances on meso- and metathorax well visible, pointed apically, yellowish brown to brown.</p><p>Outer margin of femora with 2–3 rows of long bristles with obtuse to bluntly pointed tips proximally and centrally (Figs <xref ref-type="fig" rid="F6">13</xref>, <xref ref-type="fig" rid="F9">20</xref>, <xref ref-type="fig" rid="F9">21</xref>), and one row of shorter and stouter obtuse bristles distally; central part of outer margin of femora occasionally with long bristles arranged in 1–2 rows. Long marginal bristles alternating with submarginal <italic>STSm-bp</italic> setae and elongated <italic>Hr</italic> setae. Inner margin with 2–6 <italic>STSs-bp</italic> setae near to proximal end. Surface of femora with <italic>STSs-bp</italic> and <italic>STSs-ov</italic> setae and tiny setae [<italic>Hr</italic> and more abundant <italic>FT</italic> setae]. Outer and inner margins of tibiae with <italic>STSm-p</italic> and <italic>STSm-bp</italic> setae and short <italic>Hr</italic> setae; surface of tibia with <italic>STSs-bp</italic> to nearly <italic>STSs-ov</italic> setae; a group of long <italic>Hr</italic> setae near distal end of outer margin of tibia. Tarsi with 6–10 middle to elongated <italic>STS-p</italic> setae along the inner margin, and several <italic>STSm-p</italic> and/or <italic>STSm-bp</italic> setae on outer margin; both margins of tarsi covered with tiny <italic>Hr</italic> setae; surface of tarsi with a few <italic>FT</italic> and more abundant <italic>Hr</italic> setae, and small <italic>STS-bp</italic> setae. Tarsal claws not elongated, moderately hooked; with 10–11 teeth arranged in single row and two subapical tiny <italic>Hr</italic> setae (Figs <xref ref-type="fig" rid="F6">13</xref>, <xref ref-type="fig" rid="F6">14</xref>).</p><p>
            <italic>Abdomen.</italic> Posterior margin of terga with broad triangular spines of different size, bluntly pointed or occasionally pointed apically; broader spines along posterior margin of terga III–VIII; spines alternating with 1-3 tiny <italic>B</italic> and a single <italic>Hr</italic> setae. Irregular <!--PageBreak-->row of smaller submarginal spines on terga III–VIII (IX) (Fig. <xref ref-type="fig" rid="F9">22</xref>). Surface of terga with few, not elongated, tongue-shaped [<italic><abbrev xmlns:xlink="http://www.w3.org/1999/xlink" xlink:title="tongue-shaped scales" id="ABBRID0ED4AG" xlink:type="simple">SC-tg</abbrev></italic>] to triangular [<italic>SC-it</italic>; bluntly pointed to rounded apically] scales, and their few sockets (mainly lacking on tergum X), concentrated on central part of segment (Figs <xref ref-type="fig" rid="F10">23</xref>, <xref ref-type="fig" rid="F10">24</xref>); solitary <italic>Hr</italic> and more abundant <italic>FT</italic> setae stretched over the whole surface of terga I–X. Posterior margin and surface of sterna without spines, stout setae or scales, with <italic>B</italic> and <italic>Hr</italic> setae only.</p><p>Paraproct plate as in Figs <xref ref-type="fig" rid="F8">16–18</xref>. Inner margin of paraproct with 8–12 spines of different size along apical half, alternating with tiny setae [solitary <italic>FT</italic> and more abundant <italic>B</italic> setae], and 2–8 (mainly 4–7) submarginal <italic>STSm-bp</italic> setae (Figs <xref ref-type="fig" rid="F8">16</xref>, <xref ref-type="fig" rid="F8">17</xref>); a single row of relatively small and stout spines along inner margin of cercotractor (for definition of cercotractor see Kluge 2004) (Fig. <xref ref-type="fig" rid="F8">18</xref>). Surface of paraproct covered with sparse <italic>FT</italic>, <italic>B</italic> and <italic>Hr</italic> setae and their bases only.</p><p>Tracheal gills whitish yellow to light brown, not elongated, broadly rounded apically (Fig. <xref ref-type="fig" rid="F7">15</xref>, I–VII); gills I and VII nearly symmetrical; gills II–VI asymmetrical; serrated margins of gills more or less well marked, with tiny <italic>Hr</italic> setae inserting in small, articulated bases; tracheation poorly visible.</p><p>Cerci as long as 1.20–1.32 of body length. Paracercus reduced to 2–16 segments (Fig. <xref ref-type="fig" rid="F10">24</xref>). Posterior margin of cercal and paracercal segments with row of broad, triangular spines, and uneven submarginal row of smaller spines. Length of paracercus of mature larvae apparently variable in different populations, as well as in specimens within each population. Paracercus in larvae from Cryos River (type locality) vestigial (evidently shorter than abdominal tergum X, consisting of approximately up to 5–7 segments, some segments at least partially fused, Fig. <xref ref-type="fig" rid="F1">1</xref>); paracercus in paratype larvae from Diplos River strongly reduced (but evidently longer than abdominal tergum X), only consisting of about 10 or more apparently separated or distinguishable segments; Fig. <xref ref-type="fig" rid="F2">4</xref>).</p></tp:treatment-sec><tp:treatment-sec sec-type="Male and female adults" id="SECID0EN6AG"><title>Male and female adults.</title><p>Unknown.</p></tp:treatment-sec><tp:treatment-sec sec-type="etymology" id="SECID0ES6AG"><title>Etymology.</title><p>The specific epithet is a combination of the name of Cyprus, where the new species was found, and the specific epithet of the closely related species <italic><tp:taxon-name><tp:taxon-name-part taxon-name-part-type="genus">Baetis</tp:taxon-name-part> <tp:taxon-name-part taxon-name-part-type="species">melanonyx</tp:taxon-name-part></tp:taxon-name></italic>.</p></tp:treatment-sec><tp:treatment-sec><!--Section generated to contain objects referenced in tp:taxon-treatment.--><fig id="F1" position="float" orientation="portrait"><label>Figures 1–2.</label><caption><p>Colour pattern of <tp:taxon-name><tp:taxon-name-part taxon-name-part-type="genus">Baetis</tp:taxon-name-part> (<tp:taxon-name-part taxon-name-part-type="subgenus">Baetis</tp:taxon-name-part>) <tp:taxon-name-part taxon-name-part-type="species">cypronyx</tp:taxon-name-part></tp:taxon-name> sp. n., larva, male, paratype (material from type locality): <bold>1</bold> body, dorsal view <bold>2</bold> body, lateral view.</p></caption><graphic xmlns:xlink="http://www.w3.org/1999/xlink" xlink:href="zookeys-644-001-g001.jpg" position="float" orientation="portrait" xlink:type="simple" id="oo_117615.jpg"/></fig><fig id="F2" position="float" orientation="portrait"><label>Figures 3–4.</label><caption><p>Colour pattern of <tp:taxon-name><tp:taxon-name-part taxon-name-part-type="genus">Baetis</tp:taxon-name-part> (<tp:taxon-name-part taxon-name-part-type="subgenus">Baetis</tp:taxon-name-part>) <tp:taxon-name-part taxon-name-part-type="species">cypronyx</tp:taxon-name-part></tp:taxon-name> sp. n., larvae, male (<bold>3</bold>) and female (<bold>4</bold>), paratypes (material from type locality): <bold>3</bold> body, ventral view <bold>4</bold> body, dorsal view.</p></caption><graphic xmlns:xlink="http://www.w3.org/1999/xlink" xlink:href="zookeys-644-001-g002.jpg" position="float" orientation="portrait" xlink:type="simple" id="oo_117616.jpg"/></fig><fig id="F3" position="float" orientation="portrait"><label>Figure 5.</label><caption><p>Colour pattern of <tp:taxon-name><tp:taxon-name-part taxon-name-part-type="genus">Baetis</tp:taxon-name-part> (<tp:taxon-name-part taxon-name-part-type="subgenus">Baetis</tp:taxon-name-part>) <tp:taxon-name-part taxon-name-part-type="species">cypronyx</tp:taxon-name-part></tp:taxon-name> sp. n., larvae (<bold>A, C</bold> paratypes; material from Diplos River) and <tp:taxon-name><tp:taxon-name-part taxon-name-part-type="genus">Baetis</tp:taxon-name-part> (<tp:taxon-name-part taxon-name-part-type="subgenus">Baetis</tp:taxon-name-part>) <tp:taxon-name-part taxon-name-part-type="species">melanonyx</tp:taxon-name-part></tp:taxon-name> (Pictet, 1843), larvae (<bold>B, D</bold> material from Germany): <bold>5</bold> head, dorsal view: <bold>A–B</bold> males <bold>C–D</bold> females.</p></caption><graphic xmlns:xlink="http://www.w3.org/1999/xlink" xlink:href="zookeys-644-001-g003.jpg" position="float" orientation="portrait" xlink:type="simple" id="oo_117617.jpg"/></fig><fig id="F4" position="float" orientation="portrait"><label>Figures 6–8.</label><caption><p>
          <tp:taxon-name><tp:taxon-name-part taxon-name-part-type="genus">Baetis</tp:taxon-name-part> (<tp:taxon-name-part taxon-name-part-type="subgenus">Baetis</tp:taxon-name-part>) <tp:taxon-name-part taxon-name-part-type="species">cypronyx</tp:taxon-name-part></tp:taxon-name> sp. n., larva, paratypes, details of mouthparts: <bold>6a−c</bold> shape of labrum, dorsal view <bold>7</bold> hypopharynx <bold>8</bold> <abbrev xmlns:xlink="http://www.w3.org/1999/xlink" id="ABBRID0EJAAG" xlink:type="simple">R<def><p>: right mandible</p></def></abbrev> (incisors and prostheca), dorsal view; <abbrev xmlns:xlink="http://www.w3.org/1999/xlink" id="ABBRID0EPAAG" xlink:type="simple">L<def><p>: left mandibular</p></def></abbrev> (incisors and prostheca), dorsal view.</p></caption><graphic xmlns:xlink="http://www.w3.org/1999/xlink" xlink:href="zookeys-644-001-g004.jpg" position="float" orientation="portrait" xlink:type="simple" id="oo_117618.jpg"/></fig><fig id="F5" position="float" orientation="portrait"><label>Figures 9–12.</label><caption><p>
          <tp:taxon-name><tp:taxon-name-part taxon-name-part-type="genus">Baetis</tp:taxon-name-part> (<tp:taxon-name-part taxon-name-part-type="subgenus">Baetis</tp:taxon-name-part>) <tp:taxon-name-part taxon-name-part-type="species">cypronyx</tp:taxon-name-part></tp:taxon-name> sp. n., larva, details of mouthparts: <bold>9</bold> paraglossa, ventral view <bold>10</bold> glossa; ventral view <bold>11a–c</bold> apical part of maxillary palp, dorsal view <bold>12a−c</bold> shape of third segment of labial palps, ventral view.</p></caption><graphic xmlns:xlink="http://www.w3.org/1999/xlink" xlink:href="zookeys-644-001-g005.jpg" position="float" orientation="portrait" xlink:type="simple" id="oo_117619.jpg"/></fig><fig id="F6" position="float" orientation="portrait"><label>Figures 13–14.</label><caption><p>
          <tp:taxon-name><tp:taxon-name-part taxon-name-part-type="genus">Baetis</tp:taxon-name-part> (<tp:taxon-name-part taxon-name-part-type="subgenus">Baetis</tp:taxon-name-part>) <tp:taxon-name-part taxon-name-part-type="species">cypronyx</tp:taxon-name-part></tp:taxon-name> sp. n., larva, paratype, hind leg: <bold>13</bold> general dorsal view <bold>14</bold> tarsal claw, dorsal view.</p></caption><graphic xmlns:xlink="http://www.w3.org/1999/xlink" xlink:href="zookeys-644-001-g006.jpg" position="float" orientation="portrait" xlink:type="simple" id="oo_117620.jpg"/></fig><fig id="F7" position="float" orientation="portrait"><label>Figure 15.</label><caption><p>
          <tp:taxon-name><tp:taxon-name-part taxon-name-part-type="genus">Baetis</tp:taxon-name-part> (<tp:taxon-name-part taxon-name-part-type="subgenus">Baetis</tp:taxon-name-part>) <tp:taxon-name-part taxon-name-part-type="species">cypronyx</tp:taxon-name-part></tp:taxon-name> sp. n., larva, paratype, gills. Roman numbers refer to the respective gill pairs.</p></caption><graphic xmlns:xlink="http://www.w3.org/1999/xlink" xlink:href="zookeys-644-001-g007.jpg" position="float" orientation="portrait" xlink:type="simple" id="oo_117621.jpg"/></fig><fig id="F8" position="float" orientation="portrait"><label>Figures 16–18.</label><caption><p>
          <tp:taxon-name><tp:taxon-name-part taxon-name-part-type="genus">Baetis</tp:taxon-name-part> (<tp:taxon-name-part taxon-name-part-type="subgenus">Baetis</tp:taxon-name-part>) <tp:taxon-name-part taxon-name-part-type="species">cypronyx</tp:taxon-name-part></tp:taxon-name> sp. n., larva, paratype, details of paraproct: <bold>16</bold> paraproct, general ventral view <bold>17</bold> inner margin of paraproct plate, ventral view <bold>18</bold> spines of inner margin of cercotractor.</p></caption><graphic xmlns:xlink="http://www.w3.org/1999/xlink" xlink:href="zookeys-644-001-g008.jpg" position="float" orientation="portrait" xlink:type="simple" id="oo_117623.jpg"/></fig><fig id="F9" position="float" orientation="portrait"><label>Figures 19–22.</label><caption><p>
          <tp:taxon-name><tp:taxon-name-part taxon-name-part-type="genus">Baetis</tp:taxon-name-part> (<tp:taxon-name-part taxon-name-part-type="subgenus">Baetis</tp:taxon-name-part>) <tp:taxon-name-part taxon-name-part-type="species">cypronyx</tp:taxon-name-part></tp:taxon-name> sp. n., larva, SEM: <bold>19</bold> apical part of maxillary palp <bold>20</bold> outer margin of hind femur, proximally, dorsal view <bold>21</bold> apical part of long bristles of outer margin of femur, dorsal view <bold>22</bold> posterior margin of abdominal tergum V, dorsal view.</p></caption><graphic xmlns:xlink="http://www.w3.org/1999/xlink" xlink:href="zookeys-644-001-g009.jpg" position="float" orientation="portrait" xlink:type="simple" id="oo_117626.jpg"/></fig><fig id="F10" position="float" orientation="portrait"><label>Figures 23–24.</label><caption><p>
          <tp:taxon-name><tp:taxon-name-part taxon-name-part-type="genus">Baetis</tp:taxon-name-part> (<tp:taxon-name-part taxon-name-part-type="subgenus">Baetis</tp:taxon-name-part>) <tp:taxon-name-part taxon-name-part-type="species">cypronyx</tp:taxon-name-part></tp:taxon-name> sp. n., larva, SEM: <bold>23A–C</bold> surface of tergum VII: general dorsal view (<bold>23A</bold>); tongue-shaped scales [<italic><abbrev xmlns:xlink="http://www.w3.org/1999/xlink" xlink:title="tongue-shaped scales" id="ABBRID0EWGAG" xlink:type="simple">SC-tg</abbrev></italic>] (<bold>23B</bold>); triangular scales [<italic>SC-it</italic>] (<bold>23C</bold>) <bold>24</bold> tergum X, dorsal view.</p></caption><graphic xmlns:xlink="http://www.w3.org/1999/xlink" xlink:href="zookeys-644-001-g010.jpg" position="float" orientation="portrait" xlink:type="simple" id="oo_117628.jpg"/></fig><table-wrap id="T1" position="float" orientation="portrait"><label>Table 1.</label><caption><p>Morphological characters in <tp:taxon-name><tp:taxon-name-part taxon-name-part-type="genus">Baetis</tp:taxon-name-part> (<tp:taxon-name-part taxon-name-part-type="subgenus">Baetis</tp:taxon-name-part>) <tp:taxon-name-part taxon-name-part-type="species">cypronyx</tp:taxon-name-part></tp:taxon-name> sp. n. (Figs <xref ref-type="fig" rid="F1">1</xref>–<xref ref-type="fig" rid="F2">4</xref>, <xref ref-type="fig" rid="F3">5A</xref>, <xref ref-type="fig" rid="F3">5C</xref>, <xref ref-type="fig" rid="F4">6</xref>–<xref ref-type="fig" rid="F10">24</xref>) <italic><tp:taxon-name><tp:taxon-name-part taxon-name-part-type="genus">Baetis</tp:taxon-name-part> <tp:taxon-name-part taxon-name-part-type="species">baroukianus</tp:taxon-name-part></tp:taxon-name></italic> Thomas &amp; Dia, 1984 (Figs <xref ref-type="fig" rid="F12">29–32</xref>), and <italic><tp:taxon-name><tp:taxon-name-part taxon-name-part-type="genus">Baetis</tp:taxon-name-part> <tp:taxon-name-part taxon-name-part-type="species">melanonyx</tp:taxon-name-part></tp:taxon-name></italic> (Pictet, 1843) (Figs <xref ref-type="fig" rid="F3">5B</xref>, <xref ref-type="fig" rid="F3">5D</xref>, <xref ref-type="fig" rid="F11">25–28</xref>). Important differences in characters are marked in grey. Quotient <italic>q</italic> was proposed by <xref ref-type="bibr" rid="B46">Sroka et al. (2012)</xref>, representing the degree of asymmetry of labial palps. * – based on published data and our own larval material.</p></caption><table id="TID0EKKBG" rules="all"><tbody><tr><th rowspan="1" colspan="1">No.</th><th rowspan="1" colspan="1">Character</th><th rowspan="1" colspan="1">
              <italic><tp:taxon-name><tp:taxon-name-part taxon-name-part-type="genus">Baetis</tp:taxon-name-part> <tp:taxon-name-part taxon-name-part-type="species">cypronyx</tp:taxon-name-part></tp:taxon-name></italic> sp. n.</th><th rowspan="1" colspan="1">
              <italic><tp:taxon-name><tp:taxon-name-part taxon-name-part-type="genus">Baetis</tp:taxon-name-part> <tp:taxon-name-part taxon-name-part-type="species">baroukianus</tp:taxon-name-part></tp:taxon-name></italic> Thomas &amp; Dia, 1984*</th><th rowspan="1" colspan="1">
              <italic><tp:taxon-name><tp:taxon-name-part taxon-name-part-type="genus">Baetis</tp:taxon-name-part> <tp:taxon-name-part taxon-name-part-type="species">melanonyx</tp:taxon-name-part></tp:taxon-name></italic> (Pictet, 1843)*</th></tr><tr><td rowspan="1" colspan="1"/><td rowspan="1" colspan="1">
              <italic>Head</italic>
            </td><td rowspan="1" colspan="1"/><td rowspan="1" colspan="1"/><td rowspan="1" colspan="1"/></tr><tr><td rowspan="1" colspan="1" style="background-color: lightgray;">1.</td><td rowspan="1" colspan="1" style="background-color: lightgray;">Setation of clypeus</td><td rowspan="1" colspan="1">solitary <italic>FT</italic>, <italic>B</italic>, and <italic>Hr</italic> setae along with their bases</td><td rowspan="1" colspan="1" style="background-color: lightgray;">solitary <italic>B</italic> and <italic>Hr</italic> setae along with their base, <italic>FT</italic> setae more abundant</td><td rowspan="1" colspan="1" style="background-color: lightgray;">solitary <italic>B</italic> and <italic>Hr</italic> setae along with their base, <italic>FT</italic> setae more abundant</td></tr><tr><td rowspan="1" colspan="1" style="background-color: lightgray;">2.</td><td rowspan="1" colspan="1" style="background-color: lightgray;">Setation of frons</td><td rowspan="1" colspan="1">solitary <italic>FT</italic>, <italic>B</italic>, and <italic>Hr</italic> setae along with their bases</td><td rowspan="1" colspan="1" style="background-color: lightgray;">solitary <italic>FT</italic> and <italic>Hr</italic> setae, along with their bases</td><td rowspan="1" colspan="1" style="background-color: lightgray;">solitary <italic>FT</italic> and <italic>Hr</italic> setae along with their bases</td></tr><tr><td rowspan="1" colspan="1">3.</td><td rowspan="1" colspan="1">Setation of scape and pedicel</td><td rowspan="1" colspan="1">solitary <italic>FT</italic> and <italic>Hr</italic> setae, only <italic>B</italic> setae more abundant</td><td rowspan="1" colspan="1">solitary <italic>FT</italic> and <italic>Hr</italic> setae, only <italic>B</italic> setae more abundant</td><td rowspan="1" colspan="1">solitary <italic>FT</italic> and <italic>Hr</italic> setae, only <italic>B</italic> setae more abundant</td></tr><tr><td rowspan="1" colspan="1"/><td rowspan="1" colspan="1">
              <italic>Mouthparts</italic>
            </td><td rowspan="1" colspan="1"/><td rowspan="1" colspan="1"/><td rowspan="1" colspan="1"/></tr><tr><td rowspan="1" colspan="1" style="background-color: lightgray;">4.</td><td rowspan="1" colspan="1" style="background-color: lightgray;">Labrum: shape</td><td rowspan="1" colspan="1">distinctly oblong-shaped, nearly rectangular</td><td rowspan="1" colspan="1">distinctly oblong-shaped, nearly rectangular</td><td rowspan="1" colspan="1" style="background-color: lightgray;">rather oblong-shaped, narrowed proximally</td></tr><tr><td rowspan="1" colspan="1">5.</td><td rowspan="1" colspan="1">Labrum: mean width/length ratio</td><td rowspan="1" colspan="1">1.80–1.88</td><td rowspan="1" colspan="1">1.80–1.95</td><td rowspan="1" colspan="1">1.75−2.00</td></tr><tr><td rowspan="1" colspan="1" style="background-color: lightgray;">6.</td><td rowspan="1" colspan="1" style="background-color: lightgray;">Labrum: number of long submarginal setae</td><td rowspan="1" colspan="1">1 + 11–18</td><td rowspan="1" colspan="1" style="background-color: lightgray;">1 + 19–21 (15–18)</td><td rowspan="1" colspan="1">1 + 14–22 (14–21)</td></tr><tr><td rowspan="1" colspan="1">7.</td><td rowspan="1" colspan="1">Labrum: number of long marginal setae</td><td rowspan="1" colspan="1">6–9</td><td rowspan="1" colspan="1">6–8</td><td rowspan="1" colspan="1">8–12</td></tr><tr><td rowspan="1" colspan="1" style="background-color: lightgray;">8.</td><td rowspan="1" colspan="1" style="background-color: lightgray;">Mandibles: number of teeth of inner incisor group</td><td rowspan="1" colspan="1">3–4</td><td rowspan="1" colspan="1" style="background-color: lightgray;">2</td><td rowspan="1" colspan="1" style="background-color: lightgray;">1–2</td></tr><tr><td rowspan="1" colspan="1">9.</td><td rowspan="1" colspan="1">Mandibles: number of teeth on prostheca</td><td rowspan="1" colspan="1">8–10</td><td rowspan="1" colspan="1">8–10</td><td rowspan="1" colspan="1">9–10</td></tr><tr><td rowspan="1" colspan="1" style="background-color: lightgray;">10.</td><td rowspan="1" colspan="1" style="background-color: lightgray;">Maxillary palps: number of stout setae at the tip of distal segment</td><td rowspan="1" colspan="1">1 (occasionally 2)</td><td rowspan="1" colspan="1" style="background-color: lightgray;">1</td><td rowspan="1" colspan="1" style="background-color: lightgray;">1</td></tr><tr><td rowspan="1" colspan="1" style="background-color: lightgray;">11.</td><td rowspan="1" colspan="1" style="background-color: lightgray;">Paraglossae: number of regular rows of apical bristles</td><td rowspan="1" colspan="1">2</td><td rowspan="1" colspan="1" style="background-color: lightgray;">4–5</td><td rowspan="1" colspan="1" style="background-color: lightgray;">3</td></tr><tr><td rowspan="1" colspan="1">12.</td><td rowspan="1" colspan="1">Paraglossae: number of bristles on outer margin</td><td rowspan="1" colspan="1">5–10</td><td rowspan="1" colspan="1">6–12</td><td rowspan="1" colspan="1">8–12</td></tr><tr><td rowspan="1" colspan="1">13.</td><td rowspan="1" colspan="1">Paraglossae: number of setae on ventral surface</td><td rowspan="1" colspan="1">3−5</td><td rowspan="1" colspan="1">3–6</td><td rowspan="1" colspan="1">4−6</td></tr><tr><td rowspan="1" colspan="1" style="background-color: lightgray;">14.</td><td rowspan="1" colspan="1" style="background-color: lightgray;">Labial palps: shape of segment 3</td><td rowspan="1" colspan="1">nearly symmetrical and evenly rounded</td><td rowspan="1" colspan="1" style="background-color: lightgray;">distinctly asymmetrical and conical</td><td rowspan="1" colspan="1">nearly symmetrical and evenly rounded</td></tr><tr><td rowspan="1" colspan="1" style="background-color: lightgray;">15.</td><td rowspan="1" colspan="1" style="background-color: lightgray;">Labial palps: mean width/length ratio of segment 3</td><td rowspan="1" colspan="1">1.03–1.07</td><td rowspan="1" colspan="1" style="background-color: lightgray;">1.07–1.09</td><td rowspan="1" colspan="1" style="background-color: lightgray;">1.30–1.35</td></tr><tr><td rowspan="1" colspan="1" style="background-color: lightgray;">16.</td><td rowspan="1" colspan="1" style="background-color: lightgray;">Labial palps: number of stout setae on dorsal surface of segment 3</td><td rowspan="1" colspan="1">18–25</td><td rowspan="1" colspan="1" style="background-color: lightgray;">14–16</td><td rowspan="1" colspan="1">22−28</td></tr><tr><td rowspan="1" colspan="1" style="background-color: lightgray;">17.</td><td rowspan="1" colspan="1" style="background-color: lightgray;">Labial palps: degree of asymmetry [quotient <italic>q</italic>]</td><td rowspan="1" colspan="1">0.76–0.88</td><td rowspan="1" colspan="1" style="background-color: lightgray;">0.52–0.56</td><td rowspan="1" colspan="1">0.82−0.94</td></tr><tr><td rowspan="1" colspan="1"/><td rowspan="1" colspan="1">
              <italic>Thorax and legs</italic>
            </td><td rowspan="1" colspan="1"/><td rowspan="1" colspan="1"/><td rowspan="1" colspan="1"/></tr><tr><td rowspan="1" colspan="1" style="background-color: lightgray;">18.</td><td rowspan="1" colspan="1" style="background-color: lightgray;">Shape of sternal protuberances on meso- and metathorax</td><td rowspan="1" colspan="1">prominent, pointed</td><td rowspan="1" colspan="1" style="background-color: lightgray;">prominent, rounded</td><td rowspan="1" colspan="1" style="background-color: lightgray;">small, rounded</td></tr><tr><td rowspan="1" colspan="1">19.</td><td rowspan="1" colspan="1">Foreleg tibia/femur length ratio</td><td rowspan="1" colspan="1">1.0</td><td rowspan="1" colspan="1">0.9−1.0</td><td rowspan="1" colspan="1">0.9−1.0</td></tr><tr><td rowspan="1" colspan="1">20.</td><td rowspan="1" colspan="1">Hind leg tibia/femur ratio</td><td rowspan="1" colspan="1">0.9−1.0</td><td rowspan="1" colspan="1">0.9−1.0</td><td rowspan="1" colspan="1">0.8−1.0</td></tr><tr><td rowspan="1" colspan="1" style="background-color: lightgray;">21.</td><td rowspan="1" colspan="1" style="background-color: lightgray;">Outer margin of femora: shape of long bristles</td><td rowspan="1" colspan="1">bluntly pointed and/or obtuse apically</td><td rowspan="1" colspan="1" style="background-color: lightgray;">acutely pointed apically</td><td rowspan="1" colspan="1" style="background-color: lightgray;">acutely pointed apically</td></tr><tr><td rowspan="1" colspan="1" style="background-color: lightgray;">22.</td><td rowspan="1" colspan="1" style="background-color: lightgray;">Outer margin of femora: number of rows of long bristles proximally and centrally</td><td rowspan="1" colspan="1">2–3</td><td rowspan="1" colspan="1" style="background-color: lightgray;">1</td><td rowspan="1" colspan="1" style="background-color: lightgray;">1 (occasionally 2)</td></tr><tr><td rowspan="1" colspan="1">23.</td><td rowspan="1" colspan="1">Outer margin of femora: shape of submarginal stout setae</td><td rowspan="1" colspan="1">
              <italic>STSm-bp</italic>
            </td><td rowspan="1" colspan="1">
              <italic>STSm-bp</italic>
            </td><td rowspan="1" colspan="1">
              <italic>STSe-bp</italic>
            </td></tr><tr><td rowspan="1" colspan="1">24.</td><td rowspan="1" colspan="1">Outer margin of tibia: shape of stout setae</td><td rowspan="1" colspan="1">
              <italic>STSm-p</italic>, <italic>STSm-bp</italic></td><td rowspan="1" colspan="1">
              <italic>STSm-p</italic>, <italic>STSm-bp</italic></td><td rowspan="1" colspan="1">
              <italic>STSe-bp</italic>
            </td></tr><tr><td rowspan="1" colspan="1" style="background-color: lightgray;">25.</td><td rowspan="1" colspan="1" style="background-color: lightgray;">Tarsal claw: number of strong teeth</td><td rowspan="1" colspan="1">10–11</td><td rowspan="1" colspan="1" style="background-color: lightgray;">12–14</td><td rowspan="1" colspan="1">8−11</td></tr><tr><td rowspan="1" colspan="1">26.</td><td rowspan="1" colspan="1">Tarsal claw: number of rows of marginal teeth</td><td rowspan="1" colspan="1">1</td><td rowspan="1" colspan="1">1</td><td rowspan="1" colspan="1">1</td></tr><tr><td rowspan="1" colspan="1">27.</td><td rowspan="1" colspan="1">Tarsal claw: two subapical hair-like setae</td><td rowspan="1" colspan="1">present</td><td rowspan="1" colspan="1">present</td><td rowspan="1" colspan="1">present</td></tr><tr><td rowspan="1" colspan="1"/><td rowspan="1" colspan="1">
              <italic>Abdomen</italic>
            </td><td rowspan="1" colspan="1"/><td rowspan="1" colspan="1"/><td rowspan="1" colspan="1"/></tr><tr><td rowspan="1" colspan="1">28.</td><td rowspan="1" colspan="1">Surface of terga: scales</td><td rowspan="1" colspan="1">present, not numerous</td><td rowspan="1" colspan="1">present, not numerous</td><td rowspan="1" colspan="1">present, not numerous</td></tr><tr><td rowspan="1" colspan="1" style="background-color: lightgray;">29.</td><td rowspan="1" colspan="1" style="background-color: lightgray;">Surface of terga: scales sockets</td><td rowspan="1" colspan="1">present, not numerous, often absent on tergum X</td><td rowspan="1" colspan="1" style="background-color: lightgray;">present, not numerous, always present on tergum X</td><td rowspan="1" colspan="1" style="background-color: lightgray;">present, numerous, always present on tergum X</td></tr><tr><td rowspan="1" colspan="1">30.</td><td rowspan="1" colspan="1">Surface of terga: shape of scales</td><td rowspan="1" colspan="1">
              <italic>SC-it</italic>, <italic><abbrev xmlns:xlink="http://www.w3.org/1999/xlink" xlink:title="tongue-shaped scales" id="ABBRID0EQVAE" xlink:type="simple">SC-tg</abbrev></italic></td><td rowspan="1" colspan="1">
              <italic>SC-it</italic>, <italic><abbrev xmlns:xlink="http://www.w3.org/1999/xlink" xlink:title="tongue-shaped scales" id="ABBRID0E1VAE" xlink:type="simple">SC-tg</abbrev></italic></td><td rowspan="1" colspan="1">
              <italic>SC-it</italic>, <italic><abbrev xmlns:xlink="http://www.w3.org/1999/xlink" xlink:title="tongue-shaped scales" id="ABBRID0EEWAE" xlink:type="simple">SC-tg</abbrev></italic></td></tr><tr><td rowspan="1" colspan="1">31.</td><td rowspan="1" colspan="1">Posterior margin of terga II–VIII: shape of spines</td><td rowspan="1" colspan="1">triangular, not shortened, some bluntly pointed and some acutely pointed</td><td rowspan="1" colspan="1">triangular, shortened, some bluntly pointed and some acutely pointed</td><td rowspan="1" colspan="1">triangular, shortened, some bluntly pointed and some acutely pointed</td></tr><tr><td rowspan="1" colspan="1" style="background-color: lightgray;">32.</td><td rowspan="1" colspan="1" style="background-color: lightgray;">Posterior margin of terga III–VIII (IX): submarginal row of smaller spines</td><td rowspan="1" colspan="1">present</td><td rowspan="1" colspan="1" style="background-color: lightgray;">absent</td><td rowspan="1" colspan="1" style="background-color: lightgray;">absent</td></tr><tr><td rowspan="1" colspan="1" style="background-color: lightgray;">33.</td><td rowspan="1" colspan="1" style="background-color: lightgray;">Shape of gills I and VII</td><td rowspan="1" colspan="1">nearly symmetrical</td><td rowspan="1" colspan="1">nearly symmetrical</td><td rowspan="1" colspan="1" style="background-color: lightgray;">slightly asymmetrical</td></tr><tr><td rowspan="1" colspan="1">34.</td><td rowspan="1" colspan="1">Shape of gills II−V</td><td rowspan="1" colspan="1">asymmetrical</td><td rowspan="1" colspan="1">asymmetrical</td><td rowspan="1" colspan="1">asymmetrical</td></tr><tr><td rowspan="1" colspan="1" style="background-color: lightgray;">35.</td><td rowspan="1" colspan="1" style="background-color: lightgray;">Paraproct plate (inner margin): number of marginal spines</td><td rowspan="1" colspan="1">8–12</td><td rowspan="1" colspan="1" style="background-color: lightgray;">0–4</td><td rowspan="1" colspan="1">7−11</td></tr><tr><td rowspan="1" colspan="1">36.</td><td rowspan="1" colspan="1">Paraproct plate (inner margin): number of submarginal stout setae</td><td rowspan="1" colspan="1">2–8</td><td rowspan="1" colspan="1">5–8</td><td rowspan="1" colspan="1">8–12</td></tr><tr><td rowspan="1" colspan="1" style="background-color: lightgray;">37.</td><td rowspan="1" colspan="1" style="background-color: lightgray;">Paraproct plate (inner margin): shape of submarginal stout setae</td><td rowspan="1" colspan="1">
              <italic>STSs-bp</italic>, <italic>STSm-bp</italic></td><td rowspan="1" colspan="1" style="background-color: lightgray;">
              <italic>STSs-ov, STSm-ov</italic>, occasional <italic>STSs-bp</italic> and <italic>STSm-bp</italic></td><td rowspan="1" colspan="1" style="background-color: lightgray;">
              <italic>STSs-ov, STSm-ov</italic>, occasional <italic>STSs-bp</italic> and <italic>STSm-bp</italic></td></tr><tr><td rowspan="1" colspan="1">38.</td><td rowspan="1" colspan="1">Paraproct plate (surface centrally): type of setation</td><td rowspan="1" colspan="1">tiny setae only</td><td rowspan="1" colspan="1">tiny setae only</td><td rowspan="1" colspan="1">tiny setae only</td></tr><tr><td rowspan="1" colspan="1" style="background-color: lightgray;">39.</td><td rowspan="1" colspan="1" style="background-color: lightgray;">Paracercus</td><td rowspan="1" colspan="1">reduced; 2–16 segments</td><td rowspan="1" colspan="1" style="background-color: lightgray;">well-developed (1/2−2/3 of cerci length) or shortened (more than 15 segments)</td><td rowspan="1" colspan="1" style="background-color: lightgray;">well developed; 1/2−2/3 of cerci length</td></tr><tr><td rowspan="1" colspan="1" style="background-color: lightgray;">40.</td><td rowspan="1" colspan="1" style="background-color: lightgray;">Cerci and paracercus: posterior margin of segments</td><td rowspan="1" colspan="1">row of broad triangular spines, additional uneven submarginal row of smaller spines</td><td rowspan="1" colspan="1" style="background-color: lightgray;">row of broad triangular spines</td><td rowspan="1" colspan="1" style="background-color: lightgray;">row of broad triangular spines</td></tr></tbody></table></table-wrap><fig id="F12" position="float" orientation="portrait"><label>Figures 29–32.</label><caption><p>Colour pattern of <italic><tp:taxon-name><tp:taxon-name-part taxon-name-part-type="genus">Baetis</tp:taxon-name-part> <tp:taxon-name-part taxon-name-part-type="species">baroukianus</tp:taxon-name-part></tp:taxon-name></italic> Thomas &amp; Dia, 1984, larvae (material from Iran); male (<bold>29, 30, 32</bold>), female (<bold>31</bold>): <bold>29</bold> body, dorsal view <bold>30</bold> body, lateral view <bold>31, 32</bold> head, dorsal view.</p></caption><graphic xmlns:xlink="http://www.w3.org/1999/xlink" xlink:href="zookeys-644-001-g012.jpg" position="float" orientation="portrait" xlink:type="simple" id="oo_117631.jpg"/></fig><fig id="F11" position="float" orientation="portrait"><label>Figures 25–28.</label><caption><p>
          <tp:taxon-name><tp:taxon-name-part taxon-name-part-type="genus">Baetis</tp:taxon-name-part> (<tp:taxon-name-part taxon-name-part-type="subgenus">Baetis</tp:taxon-name-part>) <tp:taxon-name-part taxon-name-part-type="species">melanonyx</tp:taxon-name-part></tp:taxon-name> (Pictet, 1843), Germany, larva, SEM: <bold>25</bold> apical part of long bristles of outer margin of femur, dorsal view <bold>26</bold> outer margin of hind femur, proximally, dorsal view <bold>27</bold> posterior margin of abdominal tergum V, dorsal view <bold>28</bold> tergum X, dorsal view.</p></caption><graphic xmlns:xlink="http://www.w3.org/1999/xlink" xlink:href="zookeys-644-001-g011.jpg" position="float" orientation="portrait" xlink:type="simple" id="oo_117629.jpg"/></fig></tp:treatment-sec><ref-list><ref id="B48"><mixed-citation xmlns:xlink="http://www.w3.org/1999/xlink" xlink:type="simple">
          <person-group><name name-style="western"><surname>Thomas</surname><given-names>AGB</given-names></name><name name-style="western"><surname>Dia</surname><given-names>A</given-names></name></person-group> (<year>1984</year>) <article-title><italic><tp:taxon-name><tp:taxon-name-part taxon-name-part-type="genus">Baetis</tp:taxon-name-part> <tp:taxon-name-part taxon-name-part-type="species">baroukianus</tp:taxon-name-part></tp:taxon-name></italic> n. sp., Éphéméroptère nouveau du Liban (<tp:taxon-name><tp:taxon-name-part taxon-name-part-type="family">Baetidae</tp:taxon-name-part></tp:taxon-name>).</article-title> <source>Bulletin de la Société d’Histoire Naturelle de Toulouse</source> <volume>120</volume>: <fpage>7</fpage>–<lpage>12</lpage>. <ext-link xlink:type="simple" ext-link-type="doi" xlink:href="10.1051/limn/1984036">https://doi.org/10.1051/limn/1984036</ext-link></mixed-citation></ref><ref id="B41"><mixed-citation xmlns:xlink="http://www.w3.org/1999/xlink" xlink:type="simple">
          <person-group><name name-style="western"><surname>Soldán</surname><given-names>T</given-names></name></person-group> (<year>1978</year>) <article-title>Mayflies (<tp:taxon-name><tp:taxon-name-part taxon-name-part-type="order">Ephemeroptera</tp:taxon-name-part></tp:taxon-name>) new to the fauna of Czechoslovakia found in 1972−1977.</article-title> <source>Acta Entomologica Bohemoslovaca</source> <volume>75</volume>: <fpage>319</fpage>−<lpage>329</lpage>.</mixed-citation></ref><ref id="B19"><mixed-citation xmlns:xlink="http://www.w3.org/1999/xlink" xlink:type="simple">
          <person-group><name name-style="western"><surname>Godunko</surname><given-names>RJ</given-names></name></person-group> (<year>1999</year>) <article-title>Species of the <italic><tp:taxon-name><tp:taxon-name-part taxon-name-part-type="genus">Alpinus</tp:taxon-name-part></tp:taxon-name></italic> Group of the Genus <italic><tp:taxon-name><tp:taxon-name-part taxon-name-part-type="genus">Baetis</tp:taxon-name-part></tp:taxon-name></italic> (<tp:taxon-name><tp:taxon-name-part taxon-name-part-type="order">Ephemeroptera</tp:taxon-name-part></tp:taxon-name>, <tp:taxon-name><tp:taxon-name-part taxon-name-part-type="family">Baetidae</tp:taxon-name-part></tp:taxon-name>) from Ukraine.</article-title> <source>Vestnik Zoologii</source> <volume>33</volume>(<issue>4–5</issue>): <fpage>23</fpage>–<lpage>28</lpage>.</mixed-citation></ref><ref id="B46"><mixed-citation xmlns:xlink="http://www.w3.org/1999/xlink" xlink:type="simple">
          <person-group><name name-style="western"><surname>Sroka</surname><given-names>P</given-names></name><name name-style="western"><surname>Martynov</surname><given-names>AV</given-names></name><name name-style="western"><surname>Godunko</surname><given-names>RJ</given-names></name></person-group> (<year>2012</year>) <article-title>Morphological and genetic variability of <tp:taxon-name><tp:taxon-name-part taxon-name-part-type="genus">Baetis</tp:taxon-name-part> (<tp:taxon-name-part taxon-name-part-type="subgenus">Rhodobaetis</tp:taxon-name-part>) <tp:taxon-name-part taxon-name-part-type="species">braaschi</tp:taxon-name-part></tp:taxon-name> Zimmermann, 1980 (<tp:taxon-name><tp:taxon-name-part taxon-name-part-type="order">Ephemeroptera</tp:taxon-name-part></tp:taxon-name>: <tp:taxon-name><tp:taxon-name-part taxon-name-part-type="family">Baetidae</tp:taxon-name-part></tp:taxon-name>).</article-title> <source>Zootaxa</source> <volume>3323</volume>: <fpage>27</fpage>–<lpage>49</lpage>.</mixed-citation></ref><ref id="B17"><mixed-citation xmlns:xlink="http://www.w3.org/1999/xlink" xlink:type="simple">
          <person-group><name name-style="western"><surname>Gaino</surname><given-names>E</given-names></name><name name-style="western"><surname>Rebora</surname><given-names>M</given-names></name></person-group> (<year>2003</year>) <article-title>The sensilla on the labial and maxillary palps of the nymph of <italic><tp:taxon-name><tp:taxon-name-part taxon-name-part-type="genus">Baetis</tp:taxon-name-part> <tp:taxon-name-part taxon-name-part-type="species">rhodani</tp:taxon-name-part></tp:taxon-name></italic> (<tp:taxon-name><tp:taxon-name-part taxon-name-part-type="order">Ephemeroptera</tp:taxon-name-part></tp:taxon-name>: <tp:taxon-name><tp:taxon-name-part taxon-name-part-type="family">Baetidae</tp:taxon-name-part></tp:taxon-name>).</article-title> In: <person-group><name name-style="western"><surname>Gaino</surname><given-names>E</given-names></name></person-group> (<role>Ed.</role>) <source>Research update on <tp:taxon-name><tp:taxon-name-part taxon-name-part-type="order">Ephemeroptera</tp:taxon-name-part></tp:taxon-name> &amp; <tp:taxon-name><tp:taxon-name-part taxon-name-part-type="order">Plecoptera</tp:taxon-name-part></tp:taxon-name></source>. <publisher-name>Università di Perugia</publisher-name>, <publisher-loc>Perugia</publisher-loc>, <fpage>445</fpage>−<lpage>451</lpage>.</mixed-citation></ref></ref-list></tp:taxon-treatment>
